# Supplementary material for: Effects of Host-Specific Multi-Lactic Acid Bacterial Probiotics on Performance, Carcass Traits, Meat Quality, and Gut Microbiome in Fattening Pigs
Source: Vet Sci. 2026 Mar 26;13(4):322. doi: 10.3390/vetsci13040322 (PMC13119831; doi:10.3390/vetsci13040322)
Supplement: Supplementary file 1 [file vetsci-13-00322-s001.zip]

Archive with 1 entries (1 files):
- Supplementary Table - MLAB -vetsci.pdf
